# Supplementary material for: Aflatoxin levels in sunflower seeds and cakes collected from micro- and small-scale sunflower oil processors in Tanzania
Source: PLoS One. 2017 Apr 18;12(4):e0175801. doi: 10.1371/journal.pone.0175801 (PMC5395219; doi:10.1371/journal.pone.0175801)
Supplement: S1 Dataset — (XLSX) [file pone.0175801.s002.xlsx]

## Sheet: Cakes 2014
						Aflatoxin levels in sunflower cakes from seven regions of Tanzania-2014
Region	Name of Local Oil Mill	Sample Name	pH	Reading 1 (ppb)	Reading2 (ppb)	Reading3(ppb)	Average (ppb)	Stdev
MANYARA	1. Mill 1	C–1	6.69	1.5	1.6	1.9	1.66667	0.208167
	2. Mill 2	C–2	6.66	1.1	1.8	2.7	1.86667	0.802081
	3. Mill 3	C–3	6.61	2.2	1.9	2.1	2.06667	0.152753
	4. Mill 4	C–4	6.54	3.6	3.1	3.3	3.33333	0.251661
	5. Mill 5	C–5	6.64	17.1	17.8	18.4	17.7667	0.650641
	6. Mill 6	C–6	6.66	5.9	5.8	6.4	6.03333	0.321455
	7. Mill 7	C–7	6.59	9.3	7.9	9.8	9	0.984886
MBEYA	1. Mill 1	C–1	6.63	3.2	3	2.3	2.83333	0.472582
	2. Mill 2	C–2	6.57	0.7	0.1	1.2	0.666667	0.550757
	3. Mill 3	C–3	6.63	99.2	97	97	97.7333	1.27017
	4. Mill 4	C–4	6.4	8.8	8	6.5	7.76667	1.16762
	5. Mill 5	C–5	6.7	86.6	88.4	86.6	87.2	1.03923
	6. Mill 6	C–6	6.54	2.3	2.7	4.1	3.03333	0.945163
	7. Mill 7	C–7	6.56	2.3	4.1	3.2	3.2	0.9
IRINGA	1. Mill 1	C–1	6.84	3.5	2.6	1.8	2.63333	0.85049
	2. Mill 2	C–2	6.79	6.4	4.5	4.9	5.26667	1.00167
	3. Mill 3	C–3	6.69	1.6	1.5	2.3	1.8	0.43589
	4. Mill 4	C–4	6.79	2.3	0.7	2.2	1.73333	0.896289
	5. Mill 5	C–5	6.76	4.2	4	2.8	3.66667	0.757188
	6. Mill 6	C–6	6.96	3.6	2.4	3.9	3.3	0.793725
	7. Mill 7	C–7	6.61	2.3	2.5	1.5	2.1	0.52915
MOROGORO	1. Mill 1	C–1	6.72	3.3	3.6	3.4	3.43333	0.152753
	2. Mill 2	C–2	6.6	16.8	15.5	16.4	16.2333	0.665833
	3. Mill 3	C–3	6.84	30.6	33.1	32	31.9	1.253
	4. Mill 4	C–4	6.88	2	2.4	2.1	2.16667	0.208167
	5. Mill 5	C–5	6.73	0.6	0.8	0.8	0.733333	0.11547
DODOMA	1. Mill 1	C–1	6.82	45.8	45.6	44.6	45.3333	0.64291
	2. Mill 2	C–2	6.62	49.7	43.5	45.6	46.2667	3.15331
	3. Mill 3	C–3	6.65	2.3	2.3	2.5	2.36667	0.11547
	4. Mill 4	C–4	6.72	48.2	48.7	43.5	46.8	2.8688
	5. Mill 5	C–5	6.64	3.2	4.6	3.7	3.83333	0.70946
	6. Mill 6	C–6	6.96	86.8	87.8	90	88.2	1.63707
	7. Mill 7	C–7	6.78	1.8	2.1	1.7	1.86667	0.208167
SINGIDA	1. Mill 1	C–1	6.62	17.9	17.7	18.2	17.9333	0.251661
	2. Mill 2	C–2	6.75	12	9.1	10.6	10.5667	1.45029
	3. Mill 3	C–3	6.58	10.6	10.8	9.5	10.3	0.7
	4. Mill 4	C–4	6.59	36	35.1	31.7	34.2667	2.26789
	5. Mill 5	C–5	6.63	3.8	4	4.9	4.23333	0.585947
	6. Mill 6	C–6	6.65	1.9	2.1	2.1	2.03333	0.11547
ARUSHA	1. Mill 1	C–1	6.76	1.5	2.8	2.3	2.2	0.655744
	2. Mill 2	C–2	6.52	0	2.3	2.1	1.46667	1.2741
	3. Mill 3	C–3	6.72	1.1	1.2	0.9	1.06667	0.152753
	4. Mill 4	C–4	6.68	1.8	1.4	1.8	1.66667	0.23094
	5. Mill 5	C–5	6.49	2.3	1.6	2.6	2.16667	0.51316
			pH	Reading 1	Reading2	Reading 3	Mean	% Recovery	STDEV
	SPIKING EXPERIMENT	spike 1 C3 ARUSHA (10 ppb)	6.7	7.6	7.7	8.7	8	80	0.608276
		spike 2 C3 ARUSHA (25 ppb)	6.72	20.1	18.8	19.3	19.4	77.6	0.655744

## Sheet: Cakes 2015
						Aflatoxin levels in sunflower cakes from seven regions of Tanzania
Region	Local Oil Mill	Sample Name	pH	Reading 1 (ppb)	Reading2 (ppb)	Reading3(ppb)	Average (ppb)	Stdev
MANYARA	1. Mill 1	C-1	6.64	1.2	0.5	0.1	0.6	0.556776
	2. Mill 2	C-2	6.46	11	15.4	14.9	13.7667	2.40901
	3. Mill 3	C-3	6.48	0.9	2	1.6	1.5	0.556776
	4. Mill 4	C-4	6.46	1.7	2.5	2	2.06667	0.404145
	5. Mill 5	C-5	6.51	1.3	1.1	1.5	1.3	0.2
	6. Mill 6	C-6	6.46	0.7	1.8	2	1.5	0.7
	7. Mill 7	C-7	6.11	6.2	7.9	6.4	6.83333	0.929157
MBEYA	1. Mill 1	C-1	6.41	1.5	1.2	1.6	1.43333	0.208167
	2. Mill 2	C-2	6.58	7.3	7.5	7.8	7.53333	0.251661
	3. Mill 3	C-3	6.23	3.3	8	3.8	5.03333	2.58134
	4. Mill 4	C-4	6.5	4.2	6.5	4.1	4.93333	1.35769
	5. Mill 5	C-5	6.49	2.8	3.6	3.2	3.2	0.4
	6. Mill 6	C-6	6.38	1.4	1.5	1.5	1.46667	0.057735
	7. Mill 7	C-7	6.43	2.3	4.4	2.9	3.2	1.08167
	8. Mill 8	C-8	6.46	18.8	16.1	16.3	17.0667	1.50444
	9. Mill 9	C-9	6.4	18.6	22.9	19.3	20.2667	2.30723
IRINGA	1. Mill 1	C-1	6.47	0.1	0	0	0.0333333	0.057735
	2. Mill 2	C-2	6.57	11.8	10.2	14	12	1.90788
	3. Mill 3	C-3	6.51	0.7	2.1	0.5	1.1	0.87178
	4. Mill 4	C-4	6.5	0	0	0.4	0.133333	0.23094
	5. Mill 5	C-5	6.41	0.6	1.5	0.9	1	0.458258
	6. Mill 6	C-6	6.55	1.2	2.5	0.7	1.46667	0.929157
	7. Mill 7	C-7	6.52	1.7	2.9	1.1	1.9	0.916515
MOROGORO	1. Mill 1	C-1	6.75	255	258	175.2	229.4	46.9625
	2. Mill 2	C-2	6.33	38.5	41.4	42.9	40.9333	2.23681
	3. Mill 3	C-3	6.59	2.2	2.1	3.8	2.7	0.953939
	4. Mill 4	C-4	6.36	536.4	508.8	562.8	536	27.0022
	5. Mill 5	C-5	6.65	9.9	10.2	10.1	10.0667	0.152753
	6. Mill 6	C-6	6.46	71.2	74	79	74.7333	3.95137
DODOMA	1. Mill 1	C-1	6.51	97.2	91.2	144.6	111	29.2527
	2. Mill 2	C-2	6.47	74.4	154.8	134.4	121.2	41.7938
	3. Mill 3	C-3	6.48	0.6	0.6	1.4	0.866667	0.46188
	4. Mill 4	C-4	6.51	0.9	1.3	1.4	1.2	0.264575
	5. Mill 5	C-5	6.54	1.2	0.7	0.9	0.933333	0.251661
	6. Mill 6	C-6	6.55	650.4	589.2	555.6	598.4	48.065
	7. Mill 7	C-7	6.6	13.8	11.6	14.4	13.2667	1.47422
SINGIDA	1. Mill 1	C-1	6.34	0	0	0	0	0
	2. Mill 2	C-2	6.59	11.4	16.5	19.3	15.7333	4.00541
	3. Mill 3	C-3	6.55	1.9	5.5	2.3	3.23333	1.97315
	4. Mill 4	C-4	6.47	0.1	0	0.7	0.266667	0.378594
	5. Mill 5	C-5	6.45	53	52.5	53	52.8333	0.288675
	6. Mill 6	C-6	6.39	1.8	0.9	0.6	1.1	0.6245
	7. Mill 7	C-7	6.43	5.7	8.1	7.6	7.13333	1.26623
ARUSHA	1. Mill 1	C-1	6.63	0.3	1.1	0.8	0.733333	0.404145
	2. Mill 2	C-2	6.48	1.6	1.3	2.1	1.66667	0.404145
	3. Mill 3	C-3	6.45	1.3	1.9	0.7	1.3	0.6
	4. Mill 4	C-4	6.55	0.7	1	0.3	0.666667	0.351188
	5. Mill 5	C-5	6.49	12.6	10.9	10	11.1667	1.32035

## Sheet: Seeds 2014
						Aflatoxin levels in sunflower seed meals from seven regions of Tanzania_2014
Region	Local Oil Mill	Sample Name	pH	Reading 1 (ppb)	Reading 2 (ppb)	Reading 3(ppb)	Average (ppb)	Stdev
MANYARA	1. Mill 1	M-1	6.72	40.1	41.5	42.1	41.2333	1.02632
	2. Mill 2	M-2	6.92	75	71.4	71.8	72.7333	1.97315
	3. Mill 3	M-3	–	–	–	–	–
	4. Mill 4	M-4	6.82	0.6	0.8	0	0.466667	0.416333
	5. Mill 5	M-5	6.87	1.7	1.5	2.3	1.83333	0.416333
	6. Mill 6	M-6	6.77	3.4	2.6	3.2	3.06667	0.416333
	7. Mill 7	M-7	7.05	166	167.2	154.8	162.667	6.8391
MBEYA	1. Mill 1	M–1	6.75	0	0	0	0	0
	2. Mill 2	M–2	6.62	0	0	0	0	0
	3. Mill 3	M–3	6.83	1.6	0.5	2	1.36667	0.776745
	4. Mill 4	M–4	6.87	0.3	0.5	0.3	0.366667	0.11547
	5. Mill 5	M–5	6.91	0	0	0	0	0
	6. Mill 6	M–6	6.8	0.3	0	0.3	0.2	0.173205
	7. Mill 7	M–7	6.87	0.4	0.6	0	0.333333	0.305505
IRINGA	1. Mill 1	M–1	6.8	1.7	0.5	0.3	0.833333	0.757188
	2. Mill 2	M–2	6.88	0.2	0.3	0.3	0.266667	0.057735
	3. Mill 3	M–3	6.65	0.1	0.4	0	0.166667	0.208167
	4. Mill 4	M–4	6.87	0.8	0.3	0.2	0.433333	0.321455
	5. Mill 5	M–5	6.62	0.5	0.7	0.9	0.7	0.2
	6. Mill 6	M–6	6.8	0.8	0.8	0.7	0.766667	0.057735
	7. Mill 7	M–7	6.83	0.9	1.6	0.5	1	0.556776
MOROGORO	1. Mill 1	M-1	6.77	1.3	0	0.4	0.566667	0.665833
	2. Mill 2	M-2	7.01	1.2	1.4	2.2	1.6	0.52915
	3. Mill 3	M-3	6.72	1.3	0.9	0.1	0.766667	0.61101
	4. Mill 4	M-4	6.73	1.2	0.9	1.4	1.16667	0.251661
	5. Mill 5	M-5	7.08	1.6	1.9	2.1	1.86667	0.251661
DODOMA	1. Mill 1	M-1	6.52	294.6	271.2	276	280.6	12.3596
	2. Mill 2	M-2	6.69	34.2	31.3	31.3	32.2667	1.67432
	3. Mill 3	M-3	6.7	1.1	1.4	2.6	1.7	0.793725
	4. Mill 4	M-4	6.74	47.8	50.5	48.4	48.9	1.41774
	5. Mill 5	M-5	6.74	56.4	50.2	55.4	54	3.32866
	6. Mill 6	M-6	6.79	1.2	0.1	0.3	0.533333	0.585947
	7. Mill 7	M-7	6.78	1.3	0.7	0.3	0.766667	0.503322
SINGIDA	1. Mill 1	M-1	6.85	7.4	8.6	7.2	7.73333	0.757188
	2. Mill 2	M-2	6.58	1.3	1.5	1.5	1.43333	0.11547
	3. Mill 3	M-3	6.74	0.9	2.1	0.6	1.2	0.793725
	4. Mill 4	M-4	7.12	264	253.8	267.6	261.8	7.15821
	5. Mill 5	M-5	6.89	2.2	1.8	1.8	1.93333	0.23094
	6. Mill 6	M-6	6.74	1.9	2.1	2	2	0.1
KARATU-ARUSHA	1. Mill 1	M-1	6.91	1.6	2.4	2.2	2.06667	0.416333
	2. Mill 2	M-2	6.94	1.9	2.9	3.3	2.7	0.72111
	3. Mill 3	M-3	6.76	1.7	1.9	3.5	2.36667	0.986577
	4. Mill 4	M-4	6.8	0.1	0	0.3	0.133333	0.152753
	5. Mill 5	M-5	–	–	–	–	–
		SPIKING EXPERIMENT	Sample	pH	R1	R2	R3	%RECOVERY	STDev
	MBEYA	SPIKE 1 ( 10 ppb)	M-1 MBEYA	6.75	7.7	7.2	6.3	0.706	0.70946
	MBEYA	SPIKE 2 (25 ppb)	M-1 MBEYA	6.75	20.8	18.7	19.2	0.783	1.09697

## Sheet: Seeds 2015
						Aflatoxin levels in sunflower seed meals from seven regions of Tanzania_2015
Region	Local Oil Mill	Sample Name	pH	Reading 1 (ppb)	Reading 2 (ppb)	Reading 3 (ppb)	Average (ppb)	Stdev
MANYARA	1. Mill 1	M-1	6.36	0	0.3	1.2	0.5	0.6245
	2. Mill 2	M-2	6.4	0.3	1.2	2.1	1.2	0.9
	3. Mill 3	M-3	6.42	1.7	4.3	0.8	2.26667	1.81751
	4. Mill 4	M-4	6.52	0	1.3	1.1	0.8	0.7
	5. Mill 5	M-5	6.37	1.1	1.3	1.8	1.4	0.360555
	6. Mill 6	M-6	6.5	2.1	1.8	1.8	1.9	0.173205
	7. Mill 7	M-7	6.54	2	1.3	0.8	1.36667	0.602771
MBEYA	1. Mill 1	M-1	6.53	1.3	1.2	0.7	1.06667	0.321455
	2. Mill 2	M-2	6.57	1.8	2.4	3.3	2.5	0.754983
	3. Mill 3	M-3	6.56	175.8	153.6	193.2	174.2	19.8484
	4. Mill 4	M-4	6.54	1	1.4	1.9	1.43333	0.450925
	5. Mill 5	M-5	6.52	2.1	2.6	2.3	2.33333	0.251661
	6. Mill 6	M-6	6.51	1.3	1.7	2.8	1.93333	0.776745
	7. Mill 7	M-7	6.47	2.8	2.2	1.1	2.03333	0.862168
	8. Mill 8	M-8	6.46	2.4	4	3.5	3.3	0.818535
	9. Mill 9	M-9	6.52	2.1	2.9	0.8	1.93333	1.05987
IRINGA	1. Mill 1	M-1	6.51	2.4	2.2	2.5	2.36667	0.152753
	2. Mill 2	M-2	6.56	27	28.8	30	28.6	1.50997
	3. Mill 3	M-3	6.45	1.4	0.9	0.2	0.833333	0.602771
	4. Mill 4	M-4	6.52	0.7	0.9	2.8	1.46667	1.15902
	5. Mill 5	M-5	6.5	4.3	2.4	4	3.56667	1.02144
	6. Mill 6	M-6	6.49	2	2.5	3.3	2.6	0.655744
	7. Mill 7	M-7	6.41	2.9	1.3	0.4	1.53333	1.26623
MOROGORO	1. Mill 1	M-1	6.76	47.7	45.6	45.4	46.2333	1.2741
	2. Mill 2	M-2	6.56	3.3	2.3	2.9	2.83333	0.503322
	3. Mill 3	M-3	6.6	1.1	1.1	0.4	0.866667	0.404145
	4. Mill 4	M-4	6.71	635.6	691.6	660.8	662.667	28.0466
	5. Mill 5	M-5	6.61	1.4	0.6	1.3	1.1	0.43589
	6. Mill 6	M-6	6.52	0.2	0.2	0.3	0.233333	0.057735
DODOMA	1. Mill 1	M-1	6.34	0.3	0.7	0.8	0.6	0.264575
	2. Mill 2	M-2	6.5	1.6	0.8	1.5	1.3	0.43589
	3. Mill 3	M-3	6.41	0.6	1.1	0.9	0.866667	0.251661
	4. Mill 4	M-4	6.54	0.2	0.9	1.3	0.8	0.556776
	5. Mill 5	M-5	6.43	1.1	1.1	0.9	1.03333	0.11547
	6. Mill 6	M-6	6.55	1.3	1.6	1.9	1.6	0.3
	7. Mill 7	M-7	6.53	1.9	1.8	2.2	1.96667	0.208167
SINGIDA	1. Mill 1	M-1	6.35	11.4	10.6	10	10.6667	0.702377
	2. Mill 2	M-2	6.38	0.6	1.8	2.3	1.56667	0.873689
	3. Mill 3	M-3	6.41	0.7	1	1.1	0.933333	0.208167
	4. Mill 4	M-4	6.37	1.3	2.2	1.8	1.76667	0.450925
	5. Mill 5	M-5	6.46	180	249.6	223.2	217.6	35.1363
	6. Mill 6	M-6	6.39	3	2.6	1.3	2.3	0.888819
	7. Mill 7	M-7	6.4	2.3	3.2	2.3	2.6	0.519615
ARUSHA	1. Mill 1	M-1	6.39	0	0	0.8	0.266667	0.46188
	2. Mill 2	M-2	6.47	0	0	0.8	0.266667	0.46188
	3. Mill 3	M-3	6.43	1.1	2.3	2.4	1.93333	0.723418
	4. Mill 4	M-4	6.46	4.7	3.1	3.4	3.73333	0.85049
	5. Mill 5	M-5	6.49	2.7	2.2	1.9	2.26667	0.404145
